# Supplementary material for: Differential Exoproteome and Biochemical Characterisation of Neoparamoeba perurans
Source: Microorganisms. 2021 Jun 9;9(6):1258. doi: 10.3390/microorganisms9061258 (PMC8226569; doi:10.3390/microorganisms9061258)
Supplement: Supplementary file 1 [file microorganisms-09-01258-s001.zip]

Archive with 1 entries (1 files):
- microorganisms-1185006-supplementary.pdf
